# Supplementary material for: Heat stress during seed development leads to impaired physiological function and plasticity in seed oil accumulation in Camelina sativa
Source: Front Plant Sci. 2023 Nov 24;14:1284573. doi: 10.3389/fpls.2023.1284573 (PMC10704172; doi:10.3389/fpls.2023.1284573)
Supplement: Supplementary Table 1 — Percentage fatty acid (FA) composition from Camelina sativa seeds at various seed developmental stages calculated as % mean (n=5) of a FA ÷ sum of FAs ± SE. control (CO) and heat stress (HS). Asterisks denote statistically significant (SS) differences between the control (CO) and heat stress (HS) conditions at the same seed developmental stage (ns P > 0.05; *P ≤ 0.05, **P ≤ 0.01, and ***P ≤ 0.001) as determined by Student’s t tests. SE = standard error of the mean. [file Table_1.xlsx]

## Sheet: Table S1
% FA	7DPA			14DPA			21DPA			28DPA			Mature
	CO	HS	SS	CO	HS	SS	CO	HS	SS	CO	HS	SS	CO	HS	SS
C14:0	0.56 ± 0.3	0.26 ± 0.0	ns	0.19 ± 0.0	0.13 ± 0.0	ns	0.06 ± 0.0	0.11 ± 0.0	**	0.06 ± 0.0	0.11 ± 0.0	***	0.06 ± 0.0	0.09 ± 0.0	**
C16:0	17.7 ± 2.0	20.0 ± 0.7	ns	11.3 ± 0.4	10.6 ± 0.5	ns	6.96 ± 0.1	8.50 ± 0.3	*	6.56 ± 0.0	8.23 ± 0.0	***	6.05 ± 0.0	8.08 ± 0.0	***
C16:1	1.06 ± 0.3	0.42 ± 0.1	ns	0.18 ± 0.0	0.28 ± 0.0	**	0.09 ± 0.0	0.30 ± 0.0	***	0.11 ± 0.0	0.31 ± 0.0	***	0.10 ± 0.0	0.24 ± 0.0	***
C18:0	6.00 ± 0.6	4.37 ± 0.2	ns	7.21 ± 0.3	4.12 ± 0.0	**	3.86 ± 0.0	3.91 ± 0.1	ns	3.49 ± 0.1	3.78 ± 0.1	*	2.88 ± 0.0	3.78 ± 0.2	**
C18:1n9c	13.8 ± 3.3	17.4 ± 1.3	ns	21.8 ± 1.0	20.0 ± 0.9	ns	12.2 ± 0.5	20.6 ± 0.3	***	10.8 ± 0.3	20.8 ± 0.3	***	13.6 ± 0.7	17.1 ± 0.2	**
C18:2n6c	39.8 ± 2.9	41.1 ± 1.6	ns	33.8 ± 1.4	29.1 ± 0.2	*	23.4 ± 0.8	29.8 ± 0.3	***	19.8 ± 0.2	29.1 ± 0.2	***	19.2 ± 0.3	28.8 ± 0.3	***
C18:3n3	14.7 ± 0.4	12.6 ± 0.7	ns	16.5 ± 0.4	15.4 ± 0.9	ns	28.2 ± 1.2	14.8 ± 0.2	***	33.6 ± 0.3	15.0 ± 0.1	***	33.3 ± 0.9	20.2 ± 0.4	***
C20:0	2.28 ± 0.8	1.77 ± 0.3	ns	1.88 ± 0.4	3.39 ± 0.1	*	2.59 ± 0.0	3.43 ± 0.1	**	2.47 ± 0.0	3.21 ± 0.0	***	1.74 ± 0.0	2.95 ± 0.0	***
C20:1	1.40 ± 1.3	0.39 ± 0.1	ns	3.55 ± 2.4	11.9 ± 0.4	*	14.4 ± 0.2	12.6 ± 0.2	**	13.9 ± 0.1	12.9 ± 0.1	**	14.9 ± 0.3	11.9 ± 0.2	***
C20:2	0.24 ± 0.0	0.45 ± 0.1	ns	0.76 ± 0.0	1.33 ± 0.1	**	2.01 ± 0.0	1.42 ± 0.0	***	2.11 ± 0.0	1.44 ± 0.0	***	2.18 ± 0.0	1.54 ± 0.0	***
C20:3	1.73 ± 0.8	0.19 ± 0.0	ns	1.34 ± 0.5	0.39 ± 0.0	ns	1.09 ± 0.1	0.39 ± 0.0	***	1.48 ± 0.0	0.65 ± 0.2	*	1.46 ± 0.0	0.55 ± 0.0	***
C22:0	0.63 ± 0.1	0.74 ± 0.0	ns	0.53 ± 0.0	0.89 ± 0.0	**	0.58 ± 0.0	0.82 ± 0.0	**	0.56 ± 0.0	0.75 ± 0.0	***	0.39 ± 0.0	0.80 ± 0.0	***
C22:1	0 ± 0	0 ± 0	ns	0.47 ± 0.3	1.61 ± 0.6	ns	3.58 ± 0.0	2.18 ± 0.5	*	3.68 ± 0.1	2.55 ± 0.0	***	3.05 ± 0.1	2.78 ± 0.0	ns
C24:1	0 ± 0	0 ± 0	ns	0.35 ± 0.0	0.64 ± 0.0	*	0.75 ± 0.0	0.97 ± 0.0	*	1.03 ± 0.0	0.89 ± 0.0	**	0.83 ± 0.0	0.93 ± 0.0	*
